# Supplementary material for: Octreotide inhibits secretion of IGF-1 from orbital fibroblasts in patients with thyroid-associated ophthalmopathy via inhibition of the NF-κB pathway
Source: PLoS One. 2021 Apr 22;16(4):e0249988. doi: 10.1371/journal.pone.0249988 (PMC8062018; doi:10.1371/journal.pone.0249988)
Supplement: S1 Fig — (XLSX) [file pone.0249988.s001.xlsx]

## Sheet: Plate 1 - Sheet1
Software Version	2.06.10
Experiment File Path:
Protocol File Path:
Plate Number	Plate 1
Date	2018-10-23
Time	오후 3:36:55
Reader Type:	uQuant
Reader Serial Number:	Unknown
Reading Type	Reader
Procedure Details
Plate Type	96 WELL PLATE
Read	Absorbance Endpoint
	A1..H3
	Wavelengths: 450
	Read Speed: Normal
Results
		1	2	3	4	5	6	7	8	9	10	11	12
	A	0	0	0										450
	B	0	0	0										450
	C	0	0	0.162										450
	D	0	0	0.157										450
	E	0	0	0.166										450
	F	0.262	0.119	0.188										450
	G	0.14	0.121	0.193										450
	H	0.092	0.128	0.184										450

## Sheet: 논문용
	IGF-1									non-TAO			TAO
	STD	O.D								#71	#116	#136	#120	#135	#137
	6	3.27								0.119	0.089	0.099	0.24	0.162	0.188
	3	1.875								0.121	0.093	0.098	0.234	0.157	0.193
	1.5	0.856								0.128	0.089	0.096	0.237	0.166	0.184
	0.75	0.424							Conc. (ng/ml)	0.129083	0.0746837	0.0928167	0.348492	0.207055	0.2542
	0.375	0.221								0.132709	0.0819369	0.0910034	0.337612	0.197988	0.263267
	0.188	0.13								0.145402	0.0746837	0.0873768	0.343052	0.214308	0.246947
	0.094	0.099							average	0.135731	0.0771014	0.090399	0.343052	0.20645	0.254805
	0	0.074							std	0.00856932	0.00418764	0.00276986	0.0054399	0.00817662	0.00817662
									Conc. (pg/ml)	129.083	74.6837	92.8167	348.492	207.055	254.2
										132.709	81.9369	91.0034	337.612	197.988	263.267
										145.402	74.6837	87.3768	343.052	214.308	246.947
									average	135.731	77.1014	90.399	343.052	206.45	254.805
									std	8.56932	4.18764	2.76986	5.4399	8.17662	8.17662
