# Supplementary material for: Octreotide inhibits secretion of IGF-1 from orbital fibroblasts in patients with thyroid-associated ophthalmopathy via inhibition of the NF-κB pathway
Source: PLoS One. 2021 Apr 22;16(4):e0249988. doi: 10.1371/journal.pone.0249988 (PMC8062018; doi:10.1371/journal.pone.0249988)
Supplement: S2 Fig — (XLSX) [file pone.0249988.s002.xlsx]

## Sheet: Run Information
File Name	181022 IGF-1(1) YSW71, 135, 137 basal and IGF-1R(1) YSW71, 111, 120, 135, 137 basal.pcrd
Created By User	admin
Notes
ID
Run Started	10/22/2018 02:25:47 UTC
Run Ended	10/22/2018 03:39:12 UTC
Sample Vol	20
Lid Temp	105
Protocol File Name	PrimePCR.prcl
Plate Setup File Name	Default_PrimePCR_96_runfile.pltd
Base Serial Number	BR005958
Optical Head Serial Number	788BR06055
CFX Manager Version	3.1.1517.0823.

## Sheet: IGF-1R data 
	Well	Fluor	Target	Content	Sample	Biological Set Name	Cq	Cq Mean	Cq Std. Dev	Starting Quantity (SQ)	Log Starting Quantity	SQ Mean	SQ Std. Dev	Set Point	Well Note
	C01	SYBR	28s	Unkn	YSW71		8.60774	8.60774	0				0	61
	C02	SYBR	28s	Unkn	YSW71		8.67091	8.67091	0				0	61
	C03	SYBR	28s	Unkn	YSW71		7.8456	7.8456	0				0	61
	C04	SYBR	IGF-1	Unkn	YSW71		26.1924	26.1924	0				0	61					non-TAO	TAO				non-TAO				TAO
	C05	SYBR	IGF-1	Unkn	YSW71		27.3228	27.3228	0				0	61					#71	#135	#137			#71	#111	#116	#136	#120	#135	#137
	C06	SYBR	IGF-1	Unkn	YSW71		26.1187	26.1187	0				0	61				IGF-1 (1)	26.1924	24.9204	24.2853		IGF-1R (1)	20.2386	21.6161	21.6343	20.7655	20.195	20.5866	21.0087
	C07	SYBR	28s	Unkn	YSW135		8.1977	8.1977	0				0	61					27.3228	25.0045	24.5705			20.218	21.3098	21.1497	20.9833	20.2657	20.5284	21.0671
	C08	SYBR	28s	Unkn	YSW135		8.07082	8.07082	0				0	61					26.1187	25.1186	23.8151			20.2246	21.163	21.2825	21.2508	20.4166	20.4824	21.1119
	C09	SYBR	28s	Unkn	YSW135		8.13132	8.13132	0				0	61
	C10	SYBR	IGF-1	Unkn	YSW135		24.9204	24.9204	0				0	61				28s	8.60774	8.1977	8.82101		28s	7.94272	7.82631	7.9827	7.96837	10.2482	9.80506	8.73254
	C11	SYBR	IGF-1	Unkn	YSW135		25.0045	25.0045	0				0	61					8.67091	8.07082	8.68358			7.91914	7.80151	7.95923	8.10154	10.2224	9.85479	8.7184
	C12	SYBR	IGF-1	Unkn	YSW135		25.1186	25.1186	0				0	61					7.8456	8.13132	8.60392			7.8112	7.67834	7.90601	7.97369	10.5685	9.72402	8.90348
	D01	SYBR	28s	Unkn	YSW137		8.82101	8.82101	0				0	61
	D02	SYBR	28s	Unkn	YSW137		8.68358	8.68358	0				0	61				delta Ct	17.5846	16.7227	15.4643		delta Ct	12.2959	13.7897	13.6516	12.7972	9.94677	10.7816	12.2762
	D03	SYBR	28s	Unkn	YSW137		8.60392	8.60392	0				0	61					18.6518	16.9336	15.8869			12.2988	13.5083	13.1905	12.8818	10.0433	10.6736	12.3487
	D04	SYBR	IGF-1	Unkn	YSW137		24.2853	24.2853	0				0	61					18.2731	16.9872	15.2112			12.4134	13.4846	13.3765	13.2771	9.84809	10.7583	12.2084
	D05	SYBR	IGF-1	Unkn	YSW137		24.5705	24.5705	0				0	61
	D06	SYBR	IGF-1	Unkn	YSW137		23.8151	23.8151	0				0	61				delta delta Ct	0	-0.861952	-2.12033		delta delta Ct	0	1.49382	1.35572	0.501234	-2.34916	-1.51437	-0.0197706
	D07	SYBR	28s	Unkn	YSW71		7.94272	7.94272	0				0	61					1.06721	-0.650978	-1.69773			0.00290074	1.21232	0.894524	0.585857	-2.2526	-1.62234	0.0527771
	D08	SYBR	28s	Unkn	YSW71		7.91914	7.91914	0				0	61					0.68847	-0.597393	-2.37346			0.11749	1.18869	1.08058	0.981203	-2.44784	-1.53759	-0.0874928
	D09	SYBR	28s	Unkn	YSW71		7.8112	7.8112	0				0	61
	D10	SYBR	IGF-1R	Unkn	YSW71		20.2386	20.2386	0				0	61				2^-delta delta Ct	1	1.8175	4.34792		2^-delta delta Ct	1	0.355072	0.390741	0.706502	5.09528	2.85673	1.0138
	D11	SYBR	IGF-1R	Unkn	YSW71		20.218	20.218	0				0	61					0.47724	1.57023	3.2439			0.997991	0.431573	0.537925	0.666253	4.76542	3.07875	0.964079
	D12	SYBR	IGF-1R	Unkn	YSW71		20.2246	20.2246	0				0	61					0.620511	1.51298	5.18182			0.92179	0.4387	0.47284	0.506557	5.45598	2.9031	1.06252
	E01	SYBR	28s	Unkn	YSW111		7.82631	7.82631	0				0	61
	E02	SYBR	28s	Unkn	YSW111		7.80151	7.80151	0				0	61				average	0.69925	1.63357	4.25788		average	0.97326	0.408449	0.467168	0.626438	5.10556	2.94619	1.01347
	E03	SYBR	28s	Unkn	YSW111		7.67834	7.67834	0				0	61				평균보정값	0.998879	2.33355	6.08239		평균보정값	0.97326	0.408449	0.467168	0.626438	5.10556	2.94619	1.01347
	E04	SYBR	IGF-1R	Unkn	YSW111		21.6161	21.6161	0				0	61
	E05	SYBR	IGF-1R	Unkn	YSW111		21.3098	21.3098	0				0	61				STD	0.270129	0.161837	0.972094		STD	0.0445862	0.0463625	0.0737557	0.105752	0.345395	0.117111	0.0492225
	E06	SYBR	IGF-1R	Unkn	YSW111		21.163	21.163	0				0	61
	E07	SYBR	28s	Unkn	YSW120		10.2482	10.2482	0				0	61
	E08	SYBR	28s	Unkn	YSW120		10.2224	10.2224	0				0	61
	E09	SYBR	28s	Unkn	YSW120		10.5685	10.5685	0				0	61
	E10	SYBR	IGF-1R	Unkn	YSW120		20.195	20.195	0				0	61
	E11	SYBR	IGF-1R	Unkn	YSW120		20.2657	20.2657	0				0	61
	E12	SYBR	IGF-1R	Unkn	YSW120		20.4166	20.4166	0				0	61
	F01	SYBR	28s	Unkn	YSW135		9.80506	9.80506	0				0	61
	F02	SYBR	28s	Unkn	YSW135		9.85479	9.85479	0				0	61
	F03	SYBR	28s	Unkn	YSW135		9.72402	9.72402	0				0	61
	F04	SYBR	IGF-1R	Unkn	YSW135		20.5866	20.5866	0				0	61
	F05	SYBR	IGF-1R	Unkn	YSW135		20.5284	20.5284	0				0	61
	F06	SYBR	IGF-1R	Unkn	YSW135		20.4824	20.4824	0				0	61
	F07	SYBR	28s	Unkn	YSW137		8.73254	8.73254	0				0	61
	F08	SYBR	28s	Unkn	YSW137		8.7184	8.7184	0				0	61
	F09	SYBR	28s	Unkn	YSW137		8.90348	8.90348	0				0	61
	F10	SYBR	IGF-1R	Unkn	YSW137		21.0087	21.0087	0				0	61
	F11	SYBR	IGF-1R	Unkn	YSW137		21.0671	21.0671	0				0	61
	F12	SYBR	IGF-1R	Unkn	YSW137		21.1119	21.1119	0				0	61

## Sheet: 논문용
			non-TAO			TAO
			#71	#116	#136	#120	#135	#137
		IGF-1 (1)	26.1924	27.6569	27.8481	22.3917	24.9204	24.2853
			27.3228	27.6131	28.3623	22.3962	25.0045	24.5705
			26.1187	27.6493	28.2596	22.4787	25.1186	23.8151
		28s	8.60774	8.08633	7.79934	6.97578	8.1977	8.82101
			8.67091	8.09204	7.77445	7.03838	8.07082	8.68358
			7.8456	8.05004	7.78327	6.97144	8.13132	8.60392
		delta Ct	17.5846	19.5705	20.0487	15.4159	16.7227	15.4643
			18.6518	19.5211	20.5878	15.3578	16.9336	15.8869
			18.2731	19.5992	20.4763	15.5072	16.9872	15.2112
		delta delta Ct	0	1.98592	2.46411	-2.16872	-0.861952	-2.12033
			1.06721	1.93644	3.00322	-2.22685	-0.650978	-1.69773
			0.68847	2.0146	2.89169	-2.0774	-0.597393	-2.37346
		2^-delta delta Ct	1	0.252453	0.18123	4.49625	1.8175	4.34792
			0.47724	0.26126	0.124721	4.6811	1.57023	3.2439
			0.620511	0.247483	0.134746	4.22046	1.51298	5.18182
		AVERAGE	0.69925	0.253732	0.146899	4.46594	1.63357	4.25788
		평균보정값	0.99853	0.362329	0.209772	6.37736	2.33274	6.08026
		STD	0.270129	0.00697715	0.0301509	0.23181	0.161837	0.972094
			1.42857	0.360647	0.2589	6.42322	2.59642	6.21132
			0.681771	0.373229	0.178173	6.68728	2.24319	4.63414
			0.886445	0.353547	0.192494	6.02923	2.1614	7.40261
		average	0.998929	0.362474	0.209856	6.37991	2.33367	6.08269
		SD	0.385898	0.00996735	0.0430727	0.331158	0.231196	1.38871
