# Supplementary material for: Octreotide inhibits secretion of IGF-1 from orbital fibroblasts in patients with thyroid-associated ophthalmopathy via inhibition of the NF-κB pathway
Source: PLoS One. 2021 Apr 22;16(4):e0249988. doi: 10.1371/journal.pone.0249988 (PMC8062018; doi:10.1371/journal.pone.0249988)
Supplement: S3 Fig — (XLSX) [file pone.0249988.s003.xlsx]

## Sheet: Sheet1
	1	2	3	4	5	6	7	8	9	10	11	12
A	2.711	0.088	0.085	0.093	0.111	0.09	0.091						450
B	1.33	0.09	0.089	0.089	0.108	0.085	0.089						450
C	0.639	0.087	0.085	0.075	0.104	0.093	0.076						450
D	0.3	0.083	0.084	0.077	0.107	0.091	0.075						450
E	0.164	0.072	0.102	0.085	0.079	0.119	0.089						450
F	0.138	0.079	0.098	0.087	0.08	0.121	0.085						450
G	0.119	0.085	0.081	0.086	0.08	0.086	0.092						450
H	0.107	0.083	0.084	0.083	0.085	0.082	0.097						450

## Sheet: Duplicate 계산
						non-TAO												TAO
	IGF-1					#111						#124						#144						#162
	STD	O.D					Octreotide (μM)						Octreotide (μM)						Octreotide (μM)						Octreotide (μM)
	6	2.711				cont	0.001	0.01	0.1	1	10	cont	0.001	0.01	0.1	1	10	cont	0.001	0.01	0.1	1	10	cont	0.001	0.01	0.1	1	10
	3	1.33			O.D	0.088	0.087	0.072	0.085	0.085	0.085	0.102	0.081	0.093	0.075	0.085	0.086	0.111	0.104	0.079	0.08	0.09	0.093	0.119	0.086	0.091	0.076	0.089	0.092
	1.5	0.639				0.09	0.083	0.079	0.083	0.089	0.084	0.098	0.084	0.089	0.077	0.087	0.083	0.108	0.107	0.08	0.085	0.085	0.091	0.121	0.082	0.089	0.075	0.085	0.097
	0.75	0.3
	0.375	0.164			conc.(ng/ml)	0.129709	0.127446	0.0935072	0.122921	0.122921	0.122921	0.161385	0.113871	0.141022	0.100295	0.122921	0.125184	0.181749	0.16591	0.109345	0.111608	0.134234	0.141022	0.199849	0.125184	0.136497	0.102558	0.131971	0.138759
	0.188	0.138				0.134234	0.118396	0.109345	0.118396	0.131971	0.120658	0.152335	0.120658	0.131971	0.10482	0.127446	0.118396	0.174961	0.172698	0.111608	0.122921	0.122921	0.136497	0.204375	0.116133	0.131971	0.100295	0.122921	0.150072
	0.094	0.119			average	0.131971	0.122921	0.101426	0.120658	0.127446	0.12179	0.15686	0.117265	0.136497	0.102558	0.125184	0.12179	0.178355	0.169304	0.110477	0.117265	0.128577	0.138759	0.202112	0.120658	0.134234	0.101426	0.127446	0.144416
	0	0.107
					conc. (pg/ml)	129.709	127.446	93.5072	122.921	122.921	122.921	161.385	113.871	141.022	100.295	122.921	125.184	181.749	165.91	109.345	111.608	134.234	141.022	199.849	125.184	136.497	102.558	131.971	138.759
						134.234	118.396	109.345	118.396	131.971	120.658	152.335	120.658	131.971	104.82	127.446	118.396	174.961	172.698	111.608	122.921	122.921	136.497	204.375	116.133	131.971	100.295	122.921	150.072
					average	131.971	122.921	101.426	120.658	127.446	121.79	156.86	117.264	136.497	102.558	125.184	121.79	178.355	169.304	110.477	117.265	128.577	138.759	202.112	120.658	134.234	101.426	127.446	144.416
					STD	3.1998	6.3996	11.1993	3.1998	6.3996	1.5999	6.3996	4.7997	6.3996	3.1998	3.1998	4.7997	4.7997	4.7997	1.5999	7.9995	7.9995	3.1998	3.1998	6.3996	3.1998	1.5999	6.3996	7.9995
