# Supplementary material for: Octreotide inhibits secretion of IGF-1 from orbital fibroblasts in patients with thyroid-associated ophthalmopathy via inhibition of the NF-κB pathway
Source: PLoS One. 2021 Apr 22;16(4):e0249988. doi: 10.1371/journal.pone.0249988 (PMC8062018; doi:10.1371/journal.pone.0249988)
Supplement: S4 Fig — (XLSX) [file pone.0249988.s004.xlsx]

## Sheet: Sheet1
	1	2	3	4	5	6	7	8	9	10	11	12
A	0.37	0.374	0.354	0.368	0.382	0.367	0.375	0.377	0.369	0.362	0.37	0.333	570
B	0.368	0.371	0.342	0.354	0.359	0.356	0.341	0.367	0.378	0.378	0.351	0.347	570
C	0.381	0.376	0.347	0.352	0.357	0.353	0.334	0.378	0.365	0.344	0.359	0.323	570
D	0.414	0.369	0.359	0.34	0.382	0.368	0.382	0.366	0.349	0.382	0.374	0.374	570
E													570
F													570
G													570
H													570

## Sheet: Sheet2
				Octreotide (μM) 48h
			cont	0.001	0.01	0.05	0.1	0.5	1	2	5	10	30
			0.37	0.354	0.368	0.382	0.367	0.375	0.377	0.369	0.362	0.37	0.333
			0.368	0.342	0.354	0.359	0.356	0.341	0.367	0.378	0.378	0.351	0.347
			0.381	0.347	0.352	0.357	0.353	0.334	0.378	0.365	0.344	0.359	0.323
			0.414	0.359	0.34	0.382	0.368	0.382	0.366	0.349	0.382	0.374	0.374
		average	0.38325	0.3505	0.3535	0.37	0.361	0.358	0.372	0.36525	0.3665	0.3635	0.34425
		STD	0.0212818	0.00750555	0.0114746	0.0138804	0.00761577	0.0240139	0.00637704	0.0121209	0.0173109	0.0104722	0.0221416
		viability	100	91.4547	92.2374	96.5427	94.1944	93.4116	97.0646	95.3033	95.6295	94.8467	89.8239
