# Supplementary material for: Octreotide inhibits secretion of IGF-1 from orbital fibroblasts in patients with thyroid-associated ophthalmopathy via inhibition of the NF-κB pathway
Source: PLoS One. 2021 Apr 22;16(4):e0249988. doi: 10.1371/journal.pone.0249988 (PMC8062018; doi:10.1371/journal.pone.0249988)
Supplement: S6 Fig — (XLSX) [file pone.0249988.s006.xlsx]

## Sheet: Sheet1
			190418-25 NF-kB promoter activity, basal level for 24h in non-TAO and TAO
					Firefly/Renilla ratio						Average	STD	1기준
			non-TAO	#111	0.014	0.029	0.019	0.026	0.024	0.016	0.021	0.006	1
				#152	0.023	0.034	0.023	0.028	0.026	0.026	0.027	0.004	1.25
				#155	0.035	0.024	0.028	0.032	0.027	0.028	0.029	0.004	1.36
				#158	0.024	0.026	0.025	0.023	0.046	0.023	0.028	0.009	1.3
			TAO	#107	0.068	0.062	0.068	0.068	0.067	0.071	0.067	0.003	3.17
				#119	0.03	0.039	0.027	0.03	0.03	0.02	0.029	0.006	1.38
				#135	0.028	0.057	0.063	0.041	0.045	0.035	0.045	0.013	2.1
				#162	0.069	0.136	0.062	0.114	0.068	0.06	0.085	0.032	3.99
					Firefly/Renilla ratio						Average	STD
			non-TAO	#111	0.666667	1.38095	0.904762	1.2381	1.14286	0.761905	1.01587	0.281986
				#152	1.09524	1.61905	1.09524	1.33333	1.2381	1.2381	1.26984	0.194404
				#155	1.66667	1.14286	1.33333	1.52381	1.28571	1.33333	1.38095	0.185653
				#158	1.14286	1.2381	1.19048	1.09524	2.19048	1.09524	1.3254	0.427424
			TAO	#107	3.2381	2.95238	3.2381	3.2381	3.19048	3.38095	3.20635	0.140187
				#119	1.42857	1.85714	1.28571	1.42857	1.42857	0.952381	1.39683	0.291476
				#135	1.33333	2.71429	3	1.95238	2.14286	1.66667	2.13492	0.62916
				#162	3.28571	6.47619	2.95238	5.42857	3.2381	2.85714	4.03968	1.52691
			Sample	Firefly 570nm 3회 측정 평균값						Average	STD
			#111	409	674	410	596	530	414	506	113.24
			#152	701	723	701	649	747	681	701	33.61
			#155	716	628	697	806	618	691	693	68.12
			#158	595	816	714	651	1004	500	713	178.06
			#107	1412	1550	1739	1366	1871	1508	1574	194.84
			#119	764	888	603	677	696	574	700	114.08
			#135	749	1144	1292	871	980	789	971	212.33
			#162	1976	2779	1562	2504	1652	1262	1956	584.38
			Sample	Renilla 650nm 3회 측정 평균값						Average	STD
			#111	29178	22936	21789	22611	22162	26385	24177	2954.31
			#152	30244	21564	30900	22962	28826	26067	26760	3884.69
			#155	20598	26360	25334	24928	22695	24882	24133	2105.32
			#158	25017	31824	28685	28507	21681	21705	26237	4126.5
			#107	20632	25037	25707	20101	28017	21110	23434	3258.9
			#119	25465	22849	22292	22244	23045	28395	24048	2436.38
			#135	26691	20206	20500	21289	21564	22809	22177	2393.34
			#162	28715	20461	25090	21912	24382	20910	23578	3128.39
