# Supplementary material for: Octreotide inhibits secretion of IGF-1 from orbital fibroblasts in patients with thyroid-associated ophthalmopathy via inhibition of the NF-κB pathway
Source: PLoS One. 2021 Apr 22;16(4):e0249988. doi: 10.1371/journal.pone.0249988 (PMC8062018; doi:10.1371/journal.pone.0249988)
Supplement: S7 Fig — (XLSX) [file pone.0249988.s007.xlsx]

## Sheet: Sheet1
	1	2	3	4	5	6	7	8	9	10	11	12
A	0.333	0.082	0.113	0.108	0.1	0.17	0.133	0.125					450
B	0.156	0.1	0.11	0.101	0.219	0.173	0.136	0.128					450
C	0.112	0.107	0.109	0.105	0.208	0.145	0.131	0.127					450
D	0.102	0.097	0.1	0.107	0.217	0.148	0.11	0.125					450
E	0.101	0.113	0.097	0.096	0.18	0.14	0.114	0.129					450
F	0.096	0.111	0.085	0.102	0.184	0.16	0.115	0.133					450
G	0.096	0.101	0.088	0.096	0.182	0.159	0.121	0.122					450
H	0.091	0.114	0.084	0.098	0.176	0.162	0.131	0					450

## Sheet: 논문용
		non-TAO				TAO
		#136				#120
			BAY (μM)				BAY (μM)
		cont	1	5	10	cont	1	5	10
	O.D	0.109	0.085	0.108	0.107	0.138	0.121	0.122	0.091
		0.1	0.088	0.101	0.096	0.147	0.124	0.114	0.086
		0.097	0.084	0.105	0.102	0.142	0.127	0.117	0.096
	conc.(ng/ml)	0.216522	0.158411	0.2141	0.211679	0.325481	0.277415	0.280243	0.192593
		0.19473	0.165674	0.197151	0.185045	0.350928	0.285898	0.257624	0.178456
		0.187466	0.155989	0.206836	0.199573	0.336791	0.29438	0.266106	0.20673
	average	0.199573	0.160025	0.206029	0.198766	0.337733	0.285898	0.267991	0.192593
	STD	0.015121	0.00504034	0.00850333	0.0133355	0.00790399	0.0048972	0.00552235	0.014137
	conc. (pg/ml)	216.522	158.411	214.1	211.679	325.481	277.415	280.243	192.593
		194.73	165.674	197.151	185.045	350.928	285.898	257.624	178.456
		187.466	155.989	206.836	199.573	336.791	294.38	266.106	206.73
	average	199.573	160.025	206.029	198.766	337.733	285.898	267.991	192.593
	STD	15.121	5.04034	8.50333	13.3355	12.7495	8.4822	11.4268	14.137
