# Supplementary material for: Octreotide inhibits secretion of IGF-1 from orbital fibroblasts in patients with thyroid-associated ophthalmopathy via inhibition of the NF-κB pathway
Source: PLoS One. 2021 Apr 22;16(4):e0249988. doi: 10.1371/journal.pone.0249988 (PMC8062018; doi:10.1371/journal.pone.0249988)
Supplement: S8 Fig — (XLSX) [file pone.0249988.s008.xlsx]

## Sheet: Run Information
File Name	181203 IGF-1 (1) BAY 1, 5, 10 tx for 24h in 71, 116, 120, 137.pcrd
Created By User	admin
Notes
ID
Run Started	12/03/2018 02:26:34 UTC
Run Ended	12/03/2018 03:40:00 UTC
Sample Vol	20
Lid Temp	105
Protocol File Name	PrimePCR.prcl
Plate Setup File Name	Default_PrimePCR_96_runfile.pltd
Base Serial Number	BR005958
Optical Head Serial Number	788BR06055
CFX Manager Version	3.1.1517.0823.

## Sheet: 논문용
	Well	Fluor	Target	Content	Sample	Biological Set Name	Cq	Cq Mean	Cq Std. Dev	Starting Quantity (SQ)	Log Starting Quantity	SQ Mean	SQ Std. Dev	Set Point	Well Note
	A01	SYBR	28s	Unkn	71 cont		7.6724	7.6724	0				0	61
	A02	SYBR	28s	Unkn	71 cont		7.7748	7.7748	0				0	61
	A03	SYBR	28s	Unkn	71 cont		7.73639	7.73639	0				0	61					non-TAO				TAO
	A04	SYBR	IGF-1	Unkn	71 cont		22.3926	22.3926	0				0	61					#136				#120
	A05	SYBR	IGF-1	Unkn	71 cont		22.3632	22.3632	0				0	61						Bay				Bay
	A06	SYBR	IGF-1	Unkn	71 cont		22.4361	22.4361	0				0	61					cont	1uM	5uM	10uM	cont	1uM	5uM	10uM
	A07	SYBR	28s	Unkn	71 Bay 1uM		7.14789	7.14789	0				0	61				IGF-1 (1)	23.6594	23.4787	23.772	24.4699	22.7976	23.1544	23.2071	23.5319
	A08	SYBR	28s	Unkn	71 Bay 1uM		7.14045	7.14045	0				0	61					23.7659	23.5958	23.837	25.4698	22.6802	23.1366	23.1089	23.5789
	A09	SYBR	28s	Unkn	71 Bay 1uM		7.19412	7.19412	0				0	61					23.4256	23.9142	23.2685	25.5152	22.8217	23.3983	23.132	23.5803
	A10	SYBR	IGF-1	Unkn	71 Bay 1uM		22.3796	22.3796	0				0	61
	A11	SYBR	IGF-1	Unkn	71 Bay 1uM		22.3744	22.3744	0				0	61				28s	9.07208	9.45707	9.57698	9.92645	9.452	7.53414	7.79977	7.30609
	A12	SYBR	IGF-1	Unkn	71 Bay 1uM		22.6466	22.6466	0				0	61					9.22573	9.03327	9.54317	9.99672	9.41323	7.40897	7.61284	7.42761
	B01	SYBR	28s	Unkn	71 Bay 5uM		7.56804	7.56804	0				0	61					9.17684	9.39749	9.60408	10.5297	9.37309	7.4	7.39425	7.34242
	B02	SYBR	28s	Unkn	71 Bay 5uM		7.62891	7.62891	0				0	61
	B03	SYBR	28s	Unkn	71 Bay 5uM		7.51893	7.51893	0				0	61				delta Ct	14.5873	14.0216	14.195	14.5435	13.3456	15.6203	15.4073	16.2258
	B04	SYBR	IGF-1	Unkn	71 Bay 5uM		22.434	22.434	0				0	61					14.5402	14.5626	14.2938	15.4731	13.2669	15.7276	15.4961	16.1513
	B05	SYBR	IGF-1	Unkn	71 Bay 5uM		22.4027	22.4027	0				0	61					14.2488	14.5167	13.6644	14.9856	13.4486	15.9983	15.7377	16.2379
	B06	SYBR	IGF-1	Unkn	71 Bay 5uM		22.4031	22.4031	0				0	61
	B07	SYBR	28s	Unkn	71 Bay 10uM		7.22011	7.22011	0				0	61				delta delta Ct	0	-0.565685	-0.392308	-0.0438527	-1.24172	1.03297	0.819961	1.63849
	B08	SYBR	28s	Unkn	71 Bay 10uM		7.12401	7.12401	0				0	61					-0.0471026	-0.0247573	-0.293483	0.885734	-1.3204	1.14026	0.90878	1.56398
	B09	SYBR	28s	Unkn	71 Bay 10uM		7.13053	7.13053	0				0	61					-0.33853	-0.0705952	-0.922918	0.398251	-1.13874	1.41099	1.15042	1.65053
	B10	SYBR	IGF-1	Unkn	71 Bay 10uM		23.2215	23.2215	0				0	61
	B11	SYBR	IGF-1	Unkn	71 Bay 10uM		23.3309	23.3309	0				0	61				2^-delta delta Ct	1	1.48009	1.31249	1.03086	2.3648	0.488703	0.566457	0.321193
	B12	SYBR	IGF-1	Unkn	71 Bay 10uM		23.3016	23.3016	0				0	61					1.03319	1.01731	1.2256	0.541212	2.49736	0.453676	0.532635	0.338217
	C01	SYBR	28s	Unkn	116 cont		7.4582	7.4582	0				0	61					1.26447	1.05015	1.89595	0.758778	2.20188	0.376053	0.450493	0.318522
	C02	SYBR	28s	Unkn	116 cont		7.47924	7.47924	0				0	61
	C03	SYBR	28s	Unkn	116 cont		7.26378	7.26378	0				0	61				AVERAGE	1.09922	1.18252	1.47801	0.776951	2.35468	0.439477	0.516528	0.325977
	C04	SYBR	IGF-1	Unkn	116 cont		23.8827	23.8827	0				0	61				평균보정값	0.99919	1.07491	1.34351	0.706248	2.14041	0.399485	0.469524	0.296313
	C05	SYBR	IGF-1	Unkn	116 cont		22.6284	22.6284	0				0	61
	C06	SYBR	IGF-1	Unkn	116 cont		22.6885	22.6885	0				0	61				STD	0.144069	0.258229	0.364541	0.245331	0.147999	0.0576518	0.0596366	0.0106836
	C07	SYBR	28s	Unkn	116 Bay 1uM		7.59323	7.59323	0				0	61
	C08	SYBR	28s	Unkn	116 Bay 1uM		7.61909	7.61909	0				0	61
	C09	SYBR	28s	Unkn	116 Bay 1uM		7.65741	7.65741	0				0	61
	C10	SYBR	IGF-1	Unkn	116 Bay 1uM		23.554	23.554	0				0	61
	C11	SYBR	IGF-1	Unkn	116 Bay 1uM		23.5002	23.5002	0				0	61
	C12	SYBR	IGF-1	Unkn	116 Bay 1uM		23.823	23.823	0				0	61
	D01	SYBR	28s	Unkn	116 Bay 5uM		7.8464	7.8464	0				0	61
	D02	SYBR	28s	Unkn	116 Bay 5uM		7.74558	7.74558	0				0	61
	D03	SYBR	28s	Unkn	116 Bay 5uM		7.57426	7.57426	0				0	61
	D04	SYBR	IGF-1	Unkn	116 Bay 5uM		23.9445	23.9445	0				0	61
	D05	SYBR	IGF-1	Unkn	116 Bay 5uM		23.7433	23.7433	0				0	61
	D06	SYBR	IGF-1	Unkn	116 Bay 5uM		23.6551	23.6551	0				0	61
	D07	SYBR	28s	Unkn	116 Bay 10uM		7.57581	7.57581	0				0	61
	D08	SYBR	28s	Unkn	116 Bay 10uM		7.40456	7.40456	0				0	61
	D09	SYBR	28s	Unkn	116 Bay 10uM		7.36727	7.36727	0				0	61
	D10	SYBR	IGF-1	Unkn	116 Bay 10uM		23.932	23.932	0				0	61
	D11	SYBR	IGF-1	Unkn	116 Bay 10uM		24.9388	24.9388	0				0	61
	D12	SYBR	IGF-1	Unkn	116 Bay 10uM		23.9074	23.9074	0				0	61
	E01	SYBR	28s	Unkn	120 cont		9.452	9.452	0				0	61
	E02	SYBR	28s	Unkn	120 cont		9.41323	9.41323	0				0	61
	E03	SYBR	28s	Unkn	120 cont		9.37309	9.37309	0				0	61
	E04	SYBR	IGF-1	Unkn	120 cont		22.7976	22.7976	0				0	61
	E05	SYBR	IGF-1	Unkn	120 cont		22.6802	22.6802	0				0	61
	E06	SYBR	IGF-1	Unkn	120 cont		22.8217	22.8217	0				0	61
	E07	SYBR	28s	Unkn	120 Bay 1uM		7.53414	7.53414	0				0	61
	E08	SYBR	28s	Unkn	120 Bay 1uM		7.40897	7.40897	0				0	61
	E09	SYBR	28s	Unkn	120 Bay 1uM		7.4	7.4	0				0	61
	E10	SYBR	IGF-1	Unkn	120 Bay 1uM		23.1544	23.1544	0				0	61
	E11	SYBR	IGF-1	Unkn	120 Bay 1uM		23.1366	23.1366	0				0	61
	E12	SYBR	IGF-1	Unkn	120 Bay 1uM		23.3983	23.3983	0				0	61
	F01	SYBR	28s	Unkn	120 Bay 5uM		7.79977	7.79977	0				0	61
	F02	SYBR	28s	Unkn	120 Bay 5uM		7.61284	7.61284	0				0	61
	F03	SYBR	28s	Unkn	120 Bay 5uM		7.39425	7.39425	0				0	61
	F04	SYBR	IGF-1	Unkn	120 Bay 5uM		23.2071	23.2071	0				0	61
	F05	SYBR	IGF-1	Unkn	120 Bay 5uM		23.1089	23.1089	0				0	61
	F06	SYBR	IGF-1	Unkn	120 Bay 5uM		23.132	23.132	0				0	61
	F07	SYBR	28s	Unkn	120 Bay 10uM		7.30609	7.30609	0				0	61
	F08	SYBR	28s	Unkn	120 Bay 10uM		7.42761	7.42761	0				0	61
	F09	SYBR	28s	Unkn	120 Bay 10uM		7.34242	7.34242	0				0	61
	F10	SYBR	IGF-1	Unkn	120 Bay 10uM		23.5319	23.5319	0				0	61
	F11	SYBR	IGF-1	Unkn	120 Bay 10uM		23.5789	23.5789	0				0	61
	F12	SYBR	IGF-1	Unkn	120 Bay 10uM		23.5803	23.5803	0				0	61
	G01	SYBR	28s	Unkn	137 cont		10.4511	10.4511	0				0	61
	G02	SYBR	28s	Unkn	137 cont		10.3781	10.3781	0				0	61
	G03	SYBR	28s	Unkn	137 cont		10.4172	10.4172	0				0	61
	G04	SYBR	IGF-1	Unkn	137 cont		23.1738	23.1738	0				0	61
	G05	SYBR	IGF-1	Unkn	137 cont		23.2938	23.2938	0				0	61
	G06	SYBR	IGF-1	Unkn	137 cont		23.1682	23.1682	0				0	61
	G07	SYBR	28s	Unkn	137 Bay 1uM		8.10738	8.10738	0				0	61
	G08	SYBR	28s	Unkn	137 Bay 1uM		8.13036	8.13036	0				0	61
	G09	SYBR	28s	Unkn	137 Bay 1uM		8.23547	8.23547	0				0	61
	G10	SYBR	IGF-1	Unkn	137 Bay 1uM		22.223	22.223	0				0	61
	G11	SYBR	IGF-1	Unkn	137 Bay 1uM		22.2344	22.2344	0				0	61
	G12	SYBR	IGF-1	Unkn	137 Bay 1uM		22.3479	22.3479	0				0	61
	H01	SYBR	28s	Unkn	137 Bay 5uM		8.00562	8.00562	0				0	61
	H02	SYBR	28s	Unkn	137 Bay 5uM		7.84309	7.84309	0				0	61
	H03	SYBR	28s	Unkn	137 Bay 5uM		7.75861	7.75861	0				0	61
	H04	SYBR	IGF-1	Unkn	137 Bay 5uM		23.9842	23.9842	0				0	61
	H05	SYBR	IGF-1	Unkn	137 Bay 5uM		22.8617	22.8617	0				0	61
	H06	SYBR	IGF-1	Unkn	137 Bay 5uM		22.7898	22.7898	0				0	61
	H07	SYBR	28s	Unkn	137 Bay 10uM		16.8747	16.8747	0				0	61
	H08	SYBR	28s	Unkn	137 Bay 10uM		16.8299	16.8299	0				0	61
	H09	SYBR	28s	Unkn	137 Bay 10uM		16.8727	16.8727	0				0	61
	H10	SYBR	IGF-1	Unkn	137 Bay 10uM		34.161	34.161	0				0	61
	H11	SYBR	IGF-1	Unkn	137 Bay 10uM		34.7634	34.7634	0				0	61
	H12	SYBR	IGF-1	Unkn	137 Bay 10uM		35.1468	35.1468	0				0	61
